# Supplementary material for: Floristic Inventory and Diversity of Urban Green Spaces in the Municipality of Assemini (Sardinia, Italy)
Source: Plants (Basel). 2025 Apr 2;14(7):1102. doi: 10.3390/plants14071102 (PMC11991398; doi:10.3390/plants14071102)
Supplement: Supplementary file 1 [file plants-14-01102-s001.zip]

Archive with 1 entries (1 files):
- plants-3530905-supplementary.xlsx
