# Supplementary material for: Floristic Inventory and Diversity of Urban Green Spaces in the Municipality of Assemini (Sardinia, Italy)
Source: Plants (Basel). 2025 Apr 2;14(7):1102. doi: 10.3390/plants14071102 (PMC11991398; doi:10.3390/plants14071102)
Supplement: Supplementary file 1 [file plants-14-01102-s001.zip › plants-3530905-supplementary.xlsx]

## Sheet: Table S1
Table S1. Inventory of urban greenery of Assemini. Life Form (P = phanerophytes, NP = nanophanerophytes, Ch = chamaephytes); life-subform (frut: frutescent, succ: succulent, suffr: suffrutescent, caesp: caespitose, scap: scapose, lian: lianas).
N°	Family	Genus	Species	Allergenic	Toxic	Mechanical injuries	Life Form	Habitus	Chorological Form	Residence Time	Status SA	Status IT
1	Acanthaceae	Ruellia	Ruellia simplex C.Wright				NP	shrubs	American	Neophyte	Casual	Casual
2	Aizoaceae	Malephora	Malephora crocea (Jacq.) Schwantes				Ch suffr	shrubs	S-African	Neophyte	Invasive	Invasive
3	Anacardiaceae	Schinus	Schinus molle L.		x		P scap	trees	American	Neophyte	Casual	Naturalized
4	Anacardiaceae	Schinus	Schinus terebinthifolia Raddi		x		P scap	trees	S-American	Neophyte	Casual	Casual
5	Anacardiaceae	Pistacia	Pistacia lentiscus L.		x		P caesp	shrubs	Circum-Medit.	Autochthonous	Autochthonous	Autochthonous
6	Apocynaceae	Carissa	Carissa macrocarpa (Eckl.) A.DC.		x		P caesp	shrubs	S-African	Neophyte	Cultivated	Cultivated
7	Apocynaceae	Nerium	Nerium oleander L.		x		P caesp	shrubs	Circum-Medit.	Autochthonous	Autochthonous	Autochthonous
8	Apocynaceae	Trachelospermum	Trachelospermum jasminoides (Lindl.) Lem.		x		P lian	climbers	Asiatic	Neophyte	Cultivated	Casual
9	Aquifoliaceae	Ilex	Ilex aquifolium L.			x	P caesp	shrubs	Euro-Medit.	Autochthonous	Autochthonous	Autochthonous
10	Aracauriaceae	Araucaria	Araucaria heterophylla (Salisb.) Franco				P scap	trees	N-American	Neophyte	Cultivated	Cultivated
11	Araliaceae	Hedera	Hedera helix L. subsp. helix		x		P lian	climbers	Euro-Medit.	Autochthonous	Autochthonous	Autochthonous
12	Araliaceae	Heptapleurum	Heptapleurum arboricola Hayata				P caesp	shrubs	Asiatic	Neophyte	Cultivated	Cultivated
13	Arecaceae	Chamaerops	Chamaerops humilis L.			x	P caesp	shrubs	Circum-Medit.	Autochthonous	Autochthonous	Autochthonous
14	Arecaceae	Phoenix	Phoenix canariensis H.Wildpret			x	P scap	trees	Macaronesian	Neophyte	Naturalized	Naturalized
15	Arecaceae	Phoenix	Phoenix dactylifera L.			x	P scap	trees	Paleosubtrop.	Archaeophytes	Casual	Casual
16	Arecaceae	Trachycarpus	Trachycarpus fortunei (Hook.) H. Wendl.				P scap	trees	E-Asiatic	Neophyte	Casual	Invasive
17	Arecaceae	Washingtonia	Washingtonia filifera (Gloner ex Kerch., Burv., Pynaert, Rodigas & Hull) de Bary			x	P scap	trees	N-American	Neophyte	Casual	Naturalized
18	Arecaceae	Washingtonia	Washingtonia filifera var. robusta (H.Wendl.) Parish			x	P scap	trees	N-American	Neophyte	Casual	Naturalized
19	Asparagaceae	Agave	Agave attenuata Salm-Dyck subsp. attenuata		x	x	P caesp	shrubs	C-American	Neophyte	Naturalized	Naturalized
20	Asparagaceae	Agave	Agave ingens (Salm-Dyck) A.Berger 'Picta'		x	x	P caesp	shrubs	C-American	Neophyte	Invasive	Invasive
21	Asparagaceae	Asparagus	Asparagus setaceus (Kunth) Jessop				P lian	climbers	Pantrop.	Neophyte	Casual	Naturalized
22	Asparagaceae	Cordyline	Cordyline australis (G.Forst.) Endl.				P scap	trees	New Zealand	Neophyte	Casual	Casual
23	Asparagaceae	Dasylirion	Dasylirion serratifolium (Karw. ex Schult. & Schult.f.) Zucc.			x	P caesp	shrubs	C-American	Neophyte	Cultivated	Cultivated
24	Asparagaceae	Ruscus	Ruscus hypoglossum L.		x		Ch frut	shrubs	Euro-Medit.	Archaeophytes	Naturalized	Autochthonous
25	Asparagaceae	Yucca	Yucca aloifolia L.			x	P caesp	shrubs	American	Neophyte	Casual	Naturalized
26	Asparagaceae	Yucca	Yucca gigantea Lem.			x	P caesp	shrubs	S-American	Neophyte	Casual	Casual
27	Asphodelaceae	Alöe	Alöe arborescens Mill.		x	x	P succ	shrubs	Pantrop.	Neophyte	Naturalized	Naturalized
28	Asphodelaceae	Alöe	Alöe maculata All. subsp. maculata		x	x	Ch succ	shrubs	S-African	Neophyte	Casual	Casual
29	Asphodelaceae	Alöe	Alöe vera (L.) Burm.f.		x	x	Ch succ	shrubs	African	Archaeophytes	Casual	Naturalized
30	Asteraceae	Helichrysum	Helichrysum italicum (Roth) G.Don subsp. italicum				Ch suffr	shrubs	S-European	Autochthonous	Autochthonous	Autochthonous
31	Asteraceae	Helichrysum	Helichrysum microphyllum (Willd.) Cambess. subsp. tyrrhenicum Bacch., Brullo & Giusso				Ch suffr	shrubs	Endemic	Autochthonous	Autochthonous	Autochthonous
32	Asteraceae	Santolina	Santolina chamaecyparissus L.				NP	shrubs	W-Medit.	Neophyte	Cultivated	Naturalized
33	Asteraceae	Senecio	Senecio angulatus L.f.				P lian	climbers	African	Neophyte	Invasive	Invasive
34	Betulaceae	Corylus	Corylus avellana L.				P caesp	shrubs	European-Caucas.	Archaeophytes	Casual	Autochthonous
35	Bignoniaceae	Campsis	Campsis radicans (L.) Bureau				P lian	climbers	N-American	Neophyte	Casual	Naturalized
36	Bignoniaceae	Catalpa	Catalpa bignonioides Walter				P scap	trees	N-American	Neophyte	Casual	Casual
37	Bignoniaceae	Jacaranda	Jacaranda mimosifolia D.Don				P scap	trees	S-American	Neophyte	Casual	Casual
38	Bignoniaceae	Pandorea	Pandorea jasminoides (Lindl.) K.Schum.				P lian	climbers	Australian	Neophyte	Cultivated	Cultivated
39	Bignoniaceae	Tecoma	Tecoma stans (L.) Juss. ex Kunth				P caesp	shrubs	C-American	Neophyte	Casual	Casual
40	Bignoniaceae	Tecomaria	Tecomaria capensis (Thunb.) Spach				P lian	climbers	S-African	Neophyte	Casual	Casual
41	Buxaceae	Buxus	Buxus microphylla Siebold & Zucc.		x		P caesp	shrubs	E-Asiatic	Neophyte	Cultivated	Casual
42	Cactaceae	Austrocylindropuntia	Austrocylindropuntia subulata (Muehlenpf.) Backeb.			x	P succ	shrubs	S-American	Neophyte	Invasive	Invasive
43	Cactaceae	Cereus	Cereus hildmannianus K.Schum. subsp. hildmannianus			x	P succ	shrubs	S-American	Neophyte	Cultivated	Cultivated
44	Cactaceae	Opuntia	Opuntia ficus-indica (L.) Mill.			x	P succ	shrubs	Neotrop.	Neophyte	Invasive	Invasive
45	Cactaceae	Opuntia	Opuntia monacantha (Willd.) Haw.			x	P succ	shrubs	Neotrop.	Neophyte	Naturalized	Naturalized
46	Cannabaceae	Celtis	Celtis australis L. subsp. australis				P scap	trees	Euro-Medit.	Autochthonous	Autochthonous	Autochthonous
47	Caprifoliaceae	Lonicera	Lonicera japonica Thunb.		x		P lian	climbers	E-Asiatic	Neophyte	Casual	Invasive
48	Casuarinaceae	Casuarina	Casuarina cunninghamiana Miq. subsp. cunninghamiana				P scap	trees	Australian	Neophyte	Casual	Casual
49	Celastraceae	Euonymus	Euonymus japonicus Thunb.				P caesp	shrubs	W-Asiatic	Neophyte	Casual	Naturalized
50	Cistaceae	Cistus	Cistus monspeliensis L.				NP	shrubs	Circum-Medit.	Autochthonous	Autochthonous	Autochthonous
51	Crassulaceae	Kalanchöe	Kalanchöe beharensis Drake		x		Ch succ	shrubs	Madagascar	Neophyte	Cultivated	Cultivated
52	Crassulaceae	Kalanchöe	Kalanchöe blossfeldiana Poelln.				Ch succ	shrubs	Madagascar	Neophyte	Cultivated	Cultivated
53	Crassulaceae	Crassula	Crassula ovata (Mill.) Druce				Ch succ	shrubs	S-African	Neophyte	Casual	Casual
54	Cupressaceae	Cupressus	Cupressus sempervirens L.	x			P scap	trees	Euro-Medit.	Archaeophytes	Casual	Naturalized
55	Cupressaceae	Hesperocyparis	Hesperocyparis arizonica (Greene) Bartel	x			P scap	trees	N-American	Neophyte	Casual	Naturalized
56	Cupressaceae	×Hesperotropsis	×Hesperotropsis leylandii (A.B.Jacks. & Dallim.) Garland & Gerry Moore	x			P scap	trees	Horticultural	Horticultural	Cultivated	Cultivated
57	Cupressaceae	Juniperus	Juniperus horizontalis Moench	x			P caesp	shrubs	N-American	Neophyte	Cultivated	Cultivated
58	Cupressaceae	Juniperus	Juniperus oxycedrus L.	x			P caesp	shrubs	Euro-Medit.	Autochthonous	Autochthonous	Autochthonous
59	Cupressaceae	Juniperus	Juniperus turbinata Guss.	x	x		P caesp	shrubs	Euro-Medit.	Autochthonous	Autochthonous	Autochthonous
60	Cupressaceae	Platycladus	Platycladus orientalis (L.) Franco	x			P caesp	shrubs	E-Asiatic	Neophyte	Casual	Naturalized
61	Cycadaceae	Cycas	Cycas revoluta Thunb.		x	x	P caesp	shrubs	N-American	Neophyte	Cultivated	Cultivated
62	Didiereaceae	Portulacaria	Portulacaria afra Jacq.				P succ	shrubs	African	Neophyte	Casual	Casual
63	Ebenaceae	Diospyros	Diospyros kaki Thunb.				P scap	trees	E-Asiatic	Neophyte	Cultivated	Casual
64	Elaeagnaceae	Elaeagnus	Elaeagnus ×submacrophylla Servett.			x	P caesp	shrubs	Asiatic	Neophyte	Cultivated	Casual
65	Ericaceae	Arbutus	Arbutus unedo L.				P caesp	shrubs	Circum-Medit.	Autochthonous	Autochthonous	Autochthonous
66	Ericaceae	Erica	Erica arborea L.				NP	shrubs	Circum-Medit.	Autochthonous	Autochthonous	Autochthonous
67	Euphorbiaceae	Euphorbia	Euphorbia pulcherrima Willd. ex Klotzsch		x		P caesp	shrubs	C-American	Neophyte	Cultivated	Casual
68	Fabaceae	Acacia	Acacia saligna (Labill.) H.L.Wendl.	x			P scap	trees	Australian	Neophyte	Invasive	Invasive
69	Fabaceae	Albizia	Albizia julibrissin Durazz.				P scap	trees	Paleotrop.	Neophyte	Casual	Casual
70	Fabaceae	Ceratonia	Ceratonia siliqua L.				P scap	trees	Circum-Medit.	Autochthonous	Autochthonous	Autochthonous
71	Fabaceae	Cercis	Cercis siliquastrum L. subsp. siliquastrum				P scap	trees	S-European	Archaeophytes	Naturalized	Naturalized
72	Fabaceae	Erythrina	Erythrina crista-galli L.			x	P scap	trees	S-American	Neophyte	Cultivated	Cultivated
73	Fabaceae	Genista	Genista etnensis (Raf.) DC.				P caesp	shrubs	Endemic	Autochthonous	Autochthonous	Autochthonous
74	Fabaceae	Parkinsonia	Parkinsonia aculeata L.			x	P caesp	shrubs	Neotrop.	Neophyte	Invasive	Invasive
75	Fabaceae	Robinia	Robinia pseudoacacia L.			x	P scap	trees	N-American	Neophyte	Invasive	Invasive
76	Fabaceae	Spartium	Spartium junceum L.				P caesp	shrubs	Euro-Medit.	Autochthonous	Autochthonous	Autochthonous
77	Fabaceae	Styphnolobium	Styphnolobium japonicum (L.) Schott				P scap	trees	E-Asiatic	Neophyte	Casual	Casual
78	Fabaceae	Tara	Tara spinosa (Feuillée ex Molina) Britton & Rose			x	P scap	trees	S-American	Neophyte	Casual	Casual
79	Fabaceae	Vachellia	Vachellia karroo (Hayne) Banfi & Galasso			x	P scap	trees	African	Neophyte	Invasive	Invasive
80	Fabaceae	Wisteria	Wisteria sinensis (Sims) DC.		x		P lian	climbers	E-Asiatic	Neophyte	Naturalized	Naturalized
81	Fagaceae	Castanea	Castanea sativa Mill.				P scap	trees	SE-European	Archaeophytes	Naturalized	Autochthonous
82	Fagaceae	Quercus	Quercus ilex L.				P scap	trees	Circum-Medit.	Autochthonous	Autochthonous	Autochthonous
83	Fagaceae	Quercus	Quercus gr. pubescens Willd.				P scap	trees	S-European	Autochthonous	Autochthonous	Autochthonous
84	Fagaceae	Quercus	Quercus rubra L.				P scap	trees	N-American	Neophyte	Casual	Invasive
85	Fagaceae	Quercus	Quercus suber L.				P scap	trees	Circum-Medit.	Autochthonous	Autochthonous	Autochthonous
86	Geraniaceae	Pelargonium	Pelargonium grandiflorum Willd.		x		Ch suffr	shrubs	S-African	Neophyte	Cultivated	Cultivated
87	Juglandaceae	Juglans	Juglans regia L.				P scap	trees	W-Asiatic	Cryptogenic	Cryptogenic	Cryptogenic
88	Lamiaceae	Lavandula	Lavandula angustifolia Mill.				NP	shrubs	Circum-Medit.	Archaeophytes	Cultivated	Casual
89	Lamiaceae	Lavandula	Lavandula dentata L.				NP	shrubs	Paleosubtrop.	Neophyte	Casual	Casual
90	Lamiaceae	Leonotis	Leonotis leonurus (L.) R.Br.				P caesp	shrubs	S-African	Neophyte	Cultivated	Cultivated
91	Lamiaceae	Salvia	Salvia officinalis L.				Ch suffr	shrubs	Circum-Medit.	Archaeophytes	Casual	Autochthonous
92	Lamiaceae	Salvia	Salvia rosmarinus Spenn.				P caesp	shrubs	Circum-Medit.	Autochthonous	Autochthonous	Autochthonous
93	Lamiaceae	Teucrium	Teucrium fruticans L. subsp. fruticans				P caesp	shrubs	Circum-Medit.	Archaeophytes	Naturalized	Autochthonous
94	Lamiaceae	Thymus	Thymus vulgaris L. subsp. vulgaris				Ch suffr	shrubs	Circum-Medit.	Archaeophytes	Casual	Autochthonous
95	Lamiaceae	Westringia	Westringia fruticosa (Willd.) Druce				P caesp	shrubs	Australian	Neophyte	Cultivated	Cultivated
96	Lauraceae	Laurus	Laurus nobilis L.				P caesp	shrubs	Circum-Medit.	Autochthonous	Autochthonous	Autochthonous
97	Lythraceae	Lagerstroemia	Lagerstroemia indica L.				P scap	trees	E-Asiatic	Neophyte	Cultivated	Casual
98	Lythraceae	Punica	Punica granatum L.			x	P scap	trees	W-Asiatic	Archaeophytes	Naturalized	Naturalized
99	Magnoliaceae	Magnolia	Magnolia grandiflora L.				P scap	trees	N-American	Neophyte	Cultivated	Casual
100	Magnoliaceae	Magnolia	Magnolia ×soulangeana Soul.-Bod.				P scap	trees	Horticultural	Neophyte	Cultivated	Cultivated
101	Malvaceae	Brachychiton	Brachychiton acerifolius (A.Cunn. ex G.Don) F.Muell.	x			P scap	trees	Australian	Neophyte	Cultivated	Cultivated
102	Malvaceae	Brachychiton	Brachychiton populneus (Schott & Endl.) R.Br.	x			P scap	trees	Australian	Neophyte	Naturalized	Naturalized
103	Malvaceae	Hibiscus	Hibiscus rosa-sinensis L.				P caesp	shrubs	E-Asiatic	Neophyte	Casual	Casual
104	Malvaceae	Hibiscus	Hibiscus syriacus L.				P caesp	shrubs	E-Asiatic	Neophyte	Casual	Casual
105	Malvaceae	Lagunaria	Lagunaria patersonia (Andrews) G.Don	x			P scap	trees	Australian	Neophyte	Casual	Casual
106	Malvaceae	Tilia	Tilia platyphyllos Scop.				P scap	trees	European-Caucas.	Archaeophytes	Casual	Autochthonous
107	Meliaceae	Melia	Melia azedarach L.		x		P scap	trees	Asiatic	Neophyte	Naturalized	Naturalized
108	Moraceae	Ficus	Ficus benghalensis L.		x		P scap	trees	Asiatic	Neophyte	Cultivated	Cultivated
109	Moraceae	Ficus	Ficus benjamina L.		x		P scap	trees	Asiatic	Neophyte	Cultivated	Cultivated
110	Moraceae	Ficus	Ficus carica L.		x		P scap	trees	Medit.-Turan.	Autochthonous	Autochthonous	Autochthonous
111	Moraceae	Ficus	Ficus microcarpa L.f.		x		P scap	trees	Asiatic	Neophyte	Naturalized	Naturalized
112	Moraceae	Ficus	Ficus rubiginosa Desf. ex Vent.		x		P scap	trees	Australian	Neophyte	Cultivated	Casual
113	Moraceae	Morus	Morus alba L.				P scap	trees	E-Asiatic	Archaeophytes	Naturalized	Naturalized
114	Myrtaceae	Callistemon	Callistemon citrinus (Curtis) Skeels				P caesp	shrubs	Australian	Neophyte	Cultivated	Cultivated
115	Myrtaceae	Callistemon	Callistemon salignus (Sm.) Colv. ex Sweet				P caesp	shrubs	Australian	Neophyte	Cultivated	Cultivated
116	Myrtaceae	Eucalyptus	Eucalyptus camaldulensis Dehnh. subsp. camaldulensis				P scap	trees	Australian	Neophyte	Invasive	Invasive
117	Myrtaceae	Feijoa	Feijoa sellowiana (O.Berg) O.Berg				P caesp	shrubs	S-American	Neophyte	Cultivated	Casual
118	Myrtaceae	Melaleuca	Melaleuca armillaris (Sol. ex Gaertn.) Sm.				P scap	trees	Australian	Neophyte	Cultivated	Cultivated
119	Myrtaceae	Melaleuca	Melaleuca viminalis (Sol. ex Gaertn.) Byrnes				P scap	trees	Australian	Neophyte	Cultivated	Cultivated
120	Myrtaceae	Metrosideros	Metrosideros excelsa Gaertn.				P scap	trees	Australian	Neophyte	Casual	Casual
121	Myrtaceae	Myrtus	Myrtus communis L.				P caesp	shrubs	Circum-Medit.	Autochthonous	Autochthonous	Autochthonous
122	Myrtaceae	Psidium	Psidium guajava L.				P caesp	shrubs	S-American	Neophyte	Cultivated	Cultivated
123	Myrtaceae	Syzygium	Syzygium paniculatum Gaertn.				P scap	trees	Australian	Neophyte	Cultivated	Cultivated
124	Nyctaginaceae	Bougainvillea	Bougainvillea spectabilis Willd.			x	P lian	climbers	S-American	Neophyte	Casual	Casual
125	Oleaceae	Fraxinus	Fraxinus angustifolia Vahl subsp. oxycarpa (M.Bieb. ex Willd.) Franco & Rocha Afonso				P scap	trees	Pontic	Autochthonous	Autochthonous	Autochthonous
126	Oleaceae	Fraxinus	Fraxinus ornus L.				P scap	trees	Euro-Medit.	Autochthonous	Autochthonous	Autochthonous
127	Oleaceae	Jasminum	Jasminum azoricum L.				P caesp	shrubs	Macaronesian	Neophyte	Cultivated	Cultivated
128	Oleaceae	Jasminum	Jasminum mesnyi Hance				P caesp	shrubs	E-Asiatic	Neophyte	Cultivated	Naturalized
129	Oleaceae	Ligustrum	Ligustrum lucidum W.T.Aiton		x		NP	shrubs	E-Asiatic	Neophyte	Cultivated	Invasive
130	Oleaceae	Ligustrum	Ligustrum ovalifolium Hassk.		x		P caesp	shrubs	E-Asiatic	Neophyte	Cultivated	Invasive
131	Oleaceae	Olea	Olea europaea L.	x			P scap	trees	Circum-Medit.	Autochthonous	Autochthonous	Autochthonous
132	Oleaceae	Phillyrea	Phillyrea angustifolia L.				P caesp	shrubs	Circum-Medit.	Autochthonous	Autochthonous	Autochthonous
133	Oleaceae	Phillyrea	Phillyrea latifolia L.				P caesp	shrubs	Circum-Medit.	Autochthonous	Autochthonous	Autochthonous
134	Passifloraceae	Passiflora	Passiflora caerulea L.				P lian	climbers	S-American	Neophyte	Casual	Naturalized
135	Passifloraceae	Passiflora	Passiflora morifolia Mast.				P lian	climbers	S-American	Neophyte	Naturalized	Naturalized
136	Pinaceae	Cedrus	Cedrus atlantica (Endl.) G.Manetti ex Carrière				P scap	trees	Asiatic	Neophyte	Naturalized	Naturalized
137	Pinaceae	Pinus	Pinus canariensis C.Sm. ex DC.	x			P scap	trees	Macaronesian	Neophyte	Casual	Naturalized
138	Pinaceae	Pinus	Pinus elliottii Engelm.	x			P scap	trees	N-American	Neophyte	Cultivated	Cultivated
139	Pinaceae	Pinus	Pinus halepensis Mill. subsp. halepensis	x			P scap	trees	Circum-Medit.	Autochthonous	Autochthonous	Autochthonous
140	Pinaceae	Pinus	Pinus pinea L.	x			P scap	trees	Euro-Medit.	Archaeophytes	Naturalized	Naturalized
141	Pittosporaceae	Pittosporum	Pittosporum tenuifolium Banks & Sol. ex Gaertn. 'Silver Queen'				P caesp	shrubs	New Zealand	Neophyte	Cultivated	Cultivated
142	Pittosporaceae	Pittosporum	Pittosporum tobira (Thunb.) W.T.Aiton				P caesp	shrubs	E-Asiatic	Neophyte	Casual	Naturalized
143	Plantaginaceae	Russelia	Russelia equisetiformis Schltdl. & Cham.				NP	shrubs	C-American	Neophyte	Casual	Casual
144	Plantaginaceae	Veronica	Veronica ×andersonii Hérincq				P caesp	shrubs	Australian	Neophyte	Cultivated	Cultivated
145	Platanaceae	Platanus	Platanus hispanica Mill. ex Münchh.				P scap	trees	Euro-Medit.	Neophyte	Casual	Naturalized
146	Plumbaginaceae	Plumbago	Plumbago auriculata Lam.				P lian	climbers	S-African	Neophyte	Naturalized	Naturalized
147	Poaceae	Phyllostachys	Phyllostachys aurea Carrière ex Rivière & C.Rivière				P scap	trees	SE-Asiatic	Neophyte	Naturalized	Naturalized
148	Polygalaceae	Fallopia	Fallopia baldschuanica (Regel) Holub				P lian	climbers	Euroasiatic	Neophyte	Casual	Invasive
149	Polygalaceae	Polygala	Polygala myrtifolia L.				NP	shrubs	African	Neophyte	Casual	Casual
150	Proteaceae	Grevillea	Grevillea robusta A.Cunn. ex R.Br.				P scap	trees	Australian	Neophyte	Cultivated	Casual
151	Proteaceae	Grevillea	Grevillea rosmarinifolia A.Cunn.				P caesp	shrubs	Australian	Neophyte	Cultivated	Cultivated
152	Rhamnaceae	Rhamnus	Rhamnus alaternus L. subsp. alaternus		x		P caesp	shrubs	Circum-Medit.	Autochthonous	Autochthonous	Autochthonous
153	Rosaceae	Crataegus	Crataegus monogyna Jacq.			x	P caesp	shrubs	Paleotemp.	Autochthonous	Autochthonous	Autochthonous
154	Rosaceae	Malus	Malus domestica (Suckow) Borkh.				P scap	trees	Euroasiatic	Archaeophytes	Naturalized	Naturalized
155	Rosaceae	Photinia	Photinia serratifolia (Desf.) Kalkman				P caesp	shrubs	E-Asiatic	Neophyte	Cultivated	Casual
156	Rosaceae	Prunus	Prunus amygdalus Batsch				P scap	trees	S-Medit.	Archaeophytes	Naturalized	Naturalized
157	Rosaceae	Prunus	Prunus armeniaca L.				P scap	trees	Asiatic	Archaeophytes	Casual	Casual
158	Rosaceae	Prunus	Prunus avium (L.) L.				P scap	trees	Euroasiatic	Cryptogenic	Cryptogenic	Autochthonous
159	Rosaceae	Prunus	Prunus cerasifera Ehrh. 'Pissardii'				P scap	trees	W-Asiatic	Archaeophytes	Cultivated	Naturalized
160	Rosaceae	Prunus	Prunus domestica L.				P scap	trees	SW-Asiatic	Archaeophytes	Casual	Naturalized
161	Rosaceae	Prunus	Prunus persica (L.) Batsch				P scap	trees	E-Asiatic	Archaeophytes	Casual	Naturalized
162	Rosaceae	Pyracantha	Pyracantha coccinea M.Roem.			x	P caesp	shrubs	Circum-Medit.	Archaeophytes	Casual	Autochthonous
163	Rosaceae	Pyrus	Pyrus communis L. subsp. communis				P scap	trees	Euroasiatic	Archaeophytes	Casual	Casual
164	Rosaceae	Rhaphiolepis	Rhaphiolepis bibas (Lour.) Galasso & Banfi				P scap	trees	Asiatic	Neophyte	Casual	Naturalized
165	Rosaceae	Rosa	Rosa sp. pl.			x	NP	shrubs	Horticultural	Neophyte	Cultivated	Cultivated
166	Rosaceae	Rubus	Rubus ulmifolius Schott			x	P caesp	shrubs	Euro-Medit.	Autochthonous	Autochthonous	Autochthonous
167	Rutaceae	Citrus	Citrus ×aurantium L.				P scap	trees	Horticultural	Horticultural	Casual	Casual
168	Rutaceae	Citrus	Citrus ×limon (L.) Osbeck			x	P scap	trees	Horticultural	Horticultural	Casual	Casual
169	Rutaceae	Citrus	Citrus ×microcarpa Bunge				P scap	trees	Horticultural	Archaeophytes	Cultivated	Cultivated
170	Rutaceae	Citrus	Citrus japonica Thumb.				P scap	trees	Asiatic	Archaeophytes	Cultivated	Cultivated
171	Rutaceae	Citrus	Citrus medica L.			x	P scap	trees	Asiatic	Archaeophytes	Cultivated	Cultivated
172	Rutaceae	Citrus	Citrus reticulata Blanco				P scap	trees	Asiatic	Archaeophytes	Cultivated	Cultivated
173	Salicaceae	Populus	Populus alba L.	x			P scap	trees	Paleotemp.	Autochthonous	Autochthonous	Autochthonous
174	Salicaceae	Populus	Populus deltoides W.Bartram ex Marshall	x			P scap	trees	N-American	Neophyte	Casual	Naturalized
175	Salicaceae	Populus	Populus nigra L.	x			P scap	trees	Paleotemp.	Autochthonous	Autochthonous	Autochthonous
176	Salicaceae	Populus	Populus nigra L. 'Italica'	x			P scap	trees	Horticultural	Autochthonous	Autochthonous	Autochthonous
177	Salicaceae	Salix	Salix babylonica L.	x			P scap	trees	Asiatic	Neophyte	Casual	Casual
178	Sapindaceae	Koelreuteria	Koelreuteria paniculata Laxm.				P scap	trees	E-Asiatic	Neophyte	Cultivated	Naturalized
179	Sapindaceae	Acer	Acer negundo L.				P scap	trees	N-American	Neophyte	Casual	Invasive
180	Sapindaceae	Acer	Acer pseudoplatanus L.				P scap	trees	European-Caucas.	Neophyte	Naturalized	Autochthonous
181	Scrophulariaceae	Eremophila	Eremophila nivea Chinnock				NP	shrubs	Australian	Neophyte	Cultivated	Cultivated
182	Scrophulariaceae	Myoporum	Myoporum laetum G.Forst.				P caesp	shrubs	Australian	Neophyte	Naturalized	Naturalized
183	Smilacaceae	Smilax	Smilax aspera L.		x	x	P lian	climbers	Subtrop.	Autochthonous	Autochthonous	Autochthonous
184	Solanaceae	Brugmansia	Brugmansia suaveolens (Humb. & Bonpl. ex Willd.) Sweet		x		P scap	trees	S-American	Neophyte	Cultivated	Casual
185	Solanaceae	Lycium	Lycium ferocissimum Miers		x	x	NP	shrubs	S-African	Neophyte	Naturalized	Naturalized
186	Solanaceae	Solandra	Solandra maxima (Sessé & Moc.) P.S.Green		x		P lian	climbers	American	Neophyte	Cultivated	Casual
187	Talinaceae	Talinum	Talinum paniculatum (Jacq.) Gaertn.				Ch succ	shrubs	American	Neophyte	Casual	Casual
188	Tamaricaceae	Tamarix	Tamarix gallica L.				P scap	trees	W-Medit.	Autochthonous	Autochthonous	Autochthonous
189	Ulmaceae	Ulmus	Ulmus minor Mill. subsp. minor				P scap	trees	European-Caucas.	Autochthonous	Autochthonous	Autochthonous
190	Verbenaceae	Duranta	Duranta erecta L.				P caesp	shrubs	N-American	Neophyte	Cultivated	Cultivated
191	Verbenaceae	Lantana	Lantana camara L.		x		P caesp	shrubs	Neotrop.	Neophyte	Casual	Casual
192	Verbenaceae	Lantana	Lantana montevidensis (Spreng.) Briq.		x		P caesp	shrubs	S-American	Neophyte	Casual	Casual
193	Viburnaceae	Sambucus	Sambucus nigra L.				P caesp	shrubs	European-Caucas.	Autochthonous	Autochthonous	Autochthonous
194	Viburnaceae	Viburnum	Viburnum odoratissimum Ker Gawl.				P caesp	shrubs	Asiatic	Neophyte	Cultivated	Cultivated
195	Viburnaceae	Viburnum	Viburnum tinus L. subsp. tinus				P caesp	shrubs	Circum-Medit.	Autochthonous	Autochthonous	Autochthonous
196	Vitaceae	Parthenocissus	Parthenocissus quinquefolia (L.) Planch.				P lian	climbers	N-American	Neophyte	Casual	Invasive
197	Vitaceae	Parthenocissus	Parthenocissus tricuspidata (Siebold & Zucc.) Planch.				P lian	climbers	E-Asiatic	Neophyte	Casual	Naturalized
198	Vitaceae	Vitis	Vitis vinifera L.				P lian	climbers	E-European	Autochthonous	Autochthonous	Autochthonous
